# Supplementary material for: Inversely Regulated Inflammation-Related Processes Mediate Anxiety–Obesity Links in Zebrafish Larvae and Adults
Source: Cells. 2023 Jul 6;12(13):1794. doi: 10.3390/cells12131794 (PMC10341043; doi:10.3390/cells12131794)
Supplement: Supplementary file 1 [file cells-12-01794-s001.zip]

Archive with 1 entries (1 files):
- cells-2478317-supplementary.pdf
